# Supplementary material for: Efficacy and validation of a clinical model to predict acute kidney injury in severe pneumonia requiring mechanical ventilation in elderly patients: a multicenter retrospective observational analysis
Source: Front Med (Lausanne). 2025 Dec 5;12:1685110. doi: 10.3389/fmed.2025.1685110 (PMC12714955; doi:10.3389/fmed.2025.1685110)
Supplement: Supplementary file 1 [file Table_1.XLSX]

## Sheet: Sheet1
Characteristics	AKI (N=300)	Non-AKI (N=204)	p value
Gender			0.476
Male	118 (39.3)	73 (35.8)
Female	182 (60.7)	131 (64.2)
Age, mean(SD), years	80.75 (7.61)	81.34 (7.76)	0.396
Education			0.743
Less than primary school	105 (35.0)	65 (31.9)
Middle school	98 (32.7)	68 (33.3)
Upper college	97 (32.3)	71 (34.8)
Marital status			0.567
Married	83 (27.7)	56 (27.5)
Unmarried	112 (37.3)	68 (33.3)
Divorced	105 (35.0)	80 (39.2)
Drinking consumption			0.568
Yes	159 (53.0)	102 (50.0)
No	141 (47.0)	102 (50.0)
Smoking consumption			0.412
Yes	158 (52.7)	99 (48.5)
No	142 (47.3)	105 (51.5)
Diet			0.69
Regular	136 (45.3)	97 (47.5)
Irregular	164 (54.7)	107 (52.5)
Depression			0.378
Yes	150 (50.0)	111 (54.4)
No	150 (50.0)	93 (45.6)
CVD			0.267
Yes	141 (47.0)	107 (52.5)
No	159 (53.0)	97 (47.5)
Hypertension			0.819
Yes	153 (51.0)	107 (52.5)
No	147 (49.0)	97 (47.5)
Diabetes			0.484
Yes	151 (50.3)	110 (53.9)
No	149 (49.7)	94 (46.1)
CHD			0.32
Yes	153 (51.0)	94 (46.1)
No	147 (49.0)	110 (53.9)
HGB, mean(SD), g/L	128.48 (11.15)	131.08 (10.11)	0.008
RBC, mean(SD), 1012/L	4.45 (0.37)	4.48 (0.37)	0.448
WBC, mean(SD), 109/L	6.83 (1.61)	6.72 (1.65)	0.468
CREA, mean(SD), μmol/L	216.38 (107.01)	98.13 (20.82)	<0.001
LAC, mean(SD), mmol/L	1.54 (0.39)	1.44 (0.39)	0.006
ALB, mean(SD), g/L	1.41 (0.42)	1.36 (0.41)	0.194
TBIL, mean(SD), μmol/L	12.01 (4.60)	12.53 (4.77)	0.218
ALT, mean(SD), U/L	23.76 (9.54)	24.18 (8.96)	0.62
AST, mean(SD), U/L	25.92 (5.34)	26.36 (5.71)	0.377
PCT, mean(SD), ng/L	4.70 (10.07)	3.50 (7.78)	0.154
Mechanical ventilation time, mean(SD), h	204.51 (114.81)	208.94 (120.70)	0.677
Duration of antibiotic use, mean(SD), h	19.40 (10.77)	17.43 (10.90)	0.045
Length of stay in ICU, mean(SD), day	19.40 (10.77)	18.00 (11.35)	0.163
SOFA, mean(SD)	14.53 (5.34)	11.83 (5.09)	<0.001
APACHE II, mean(SD)	18.54 (7.04)	16.19 (6.98)	<0.001
Driving pressure, mean(SD), mmHg	20.23 (8.74)	16.70 (8.45)	<0.001
Mechanical kinetic energy, mean(SD), J	27.85 (10.35)	23.71 (10.18)	<0.001
CRP/ALB, mean(SD)	1.70 (0.61)	1.35 (0.48)	<0.001
MAP, mean(SD), mmHg	99.23 (17.46)	111.68 (16.75)	<0.001
