# Supplementary material for: Efficacy and validation of a clinical model to predict acute kidney injury in severe pneumonia requiring mechanical ventilation in elderly patients: a multicenter retrospective observational analysis
Source: Front Med (Lausanne). 2025 Dec 5;12:1685110. doi: 10.3389/fmed.2025.1685110 (PMC12714955; doi:10.3389/fmed.2025.1685110)
Supplement: Supplementary file 2 [file Table_2.XLSX]

## Sheet: Sheet1
Characteristics	Training dataset (N=353)		Validation dataset (N=151)		p value
	AKI (N=211)	Non-AKI (N=142)	AKI (N=89)	Non-AKI (N=62)
Gender					0.392
Male	84 (39.8)	46 (32.4)	34 (38.2)	27 (43.5)
Female	127 (60.2)	96 (67.6)	55 (61.8)	35 (56.5)
Age, mean(SD), years	80.92 (7.54)	81.23 (7.69)	80.33 (7.80)	81.60 (7.99)	0.753
Education					0.841
Less than primary school	74 (35.1)	48 (33.8)	31 (34.8)	17 (27.4)
Middle school	70 (33.2)	43 (30.3)	28 (31.5)	25 (40.3)
Upper college	67 (31.8)	51 (35.9)	30 (33.7)	20 (32.3)
Marital status					0.079
Married	51 (24.2)	46 (32.4)	32 (36.0)	10 (16.1)
Unmarried	83 (39.3)	43 (30.3)	29 (32.6)	25 (40.3)
Divorced	77 (36.5)	53 (37.3)	28 (31.5)	27 (43.5)
Drinking consumption					0.693
Yes	115 (54.5)	73 (51.4)	44 (49.4)	29 (46.8)
No	96 (45.5)	69 (48.6)	45 (50.6)	33 (53.2)
Smoking consumption					0.22
Yes	104 (49.3)	67 (47.2)	54 (60.7)	32 (51.6)
No	107 (50.7)	75 (52.8)	35 (39.3)	30 (48.4)
Diet					0.826
Regular	93 (44.1)	69 (48.6)	43 (48.3)	28 (45.2)
Irregular	118 (55.9)	73 (51.4)	46 (51.7)	34 (54.8)
Depression					0.618
Yes	107 (50.7)	80 (56.3)	43 (48.3)	31 (50.0)
No	104 (49.3)	62 (43.7)	46 (51.7)	31 (50.0)
CVD					0.639
Yes	100 (47.4)	73 (51.4)	41 (46.1)	34 (54.8)
No	111 (52.6)	69 (48.6)	48 (53.9)	28 (45.2)
Hypertension					0.568
Yes	107 (50.7)	79 (55.6)	46 (51.7)	28 (45.2)
No	104 (49.3)	63 (44.4)	43 (48.3)	34 (54.8)
Diabetes					0.671
Yes	104 (49.3)	74 (52.1)	47 (52.8)	36 (58.1)
No	107 (50.7)	68 (47.9)	42 (47.2)	26 (41.9)
CHD					0.264
Yes	114 (54.0)	64 (45.1)	39 (43.8)	30 (48.4)
No	97 (46.0)	78 (54.9)	50 (56.2)	32 (51.6)
HGB, mean(SD), g/L	129.74 (10.86)	130.78 (10.39)	125.49 (11.31)	131.77 (9.49)	0.001
RBC, mean(SD), 1012/L	4.44 (0.37)	4.47 (0.37)	4.47 (0.37)	4.50 (0.35)	0.721
WBC, mean(SD), 109/L	6.88 (1.57)	6.81 (1.61)	6.71 (1.72)	6.54 (1.74)	0.482
CREA, mean(SD), μmol/L	219.75 (107.46)	98.54 (20.67)	208.38 (106.12)	97.18 (21.28)	<0.001
LAC, mean(SD), mmol/L	1.54 (0.40)	1.44 (0.39)	1.56 (0.37)	1.45 (0.38)	0.047
ALB, mean(SD), g/L	1.41 (0.42)	1.40 (0.40)	1.38 (0.40)	1.26 (0.42)	0.075
TBIL, mean(SD), μmol/L	12.02 (4.75)	12.14 (4.72)	11.99 (4.25)	13.43 (4.79)	0.189
ALT, mean(SD), U/L	23.33 (9.39)	23.77 (9.22)	24.76 (9.86)	25.10 (8.34)	0.458
AST, mean(SD), U/L	25.67 (5.29)	26.68 (5.48)	26.49 (5.46)	25.61 (6.18)	0.282
PCT, mean(SD), ng/L	4.26 (9.67)	3.00 (6.91)	5.74 (10.93)	4.67 (9.43)	0.166
Mechanical ventilation time, mean(SD), h	205.65 (115.66)	207.87 (117.99)	201.81 (113.37)	211.39 (127.66)	0.964
Duration of antibiotic use, mean(SD), h	19.53 (10.37)	17.63 (10.97)	19.09 (11.74)	16.97 (10.83)	0.234
Length of stay in ICU, mean(SD), day	19.53 (10.37)	18.23 (11.43)	19.09 (11.74)	17.50 (11.24)	0.527
SOFA, mean(SD)	14.60 (5.24)	12.14 (5.15)	14.36 (5.60)	11.13 (4.90)	<0.001
APACHE II, mean(SD)	18.22 (7.09)	16.18 (7.12)	19.30 (6.91)	16.21 (6.70)	0.002
Driving pressure, mean(SD), mmHg	19.73 (8.86)	16.61 (8.56)	21.40 (8.36)	16.89 (8.26)	<0.001
Mechanical kinetic energy, mean(SD), J	28.18 (10.20)	23.46 (10.13)	27.08 (10.71)	24.29 (10.34)	<0.001
CRP/ALB, mean(SD)	1.68 (0.59)	1.32 (0.50)	1.76 (0.64)	1.40 (0.45)	<0.001
MAP, mean(SD), mmHg	99.22 (17.20)	110.81 (17.38)	99.25 (18.17)	113.68 (15.18)	<0.001
