# Supplementary material for: Efficacy and validation of a clinical model to predict acute kidney injury in severe pneumonia requiring mechanical ventilation in elderly patients: a multicenter retrospective observational analysis
Source: Front Med (Lausanne). 2025 Dec 5;12:1685110. doi: 10.3389/fmed.2025.1685110 (PMC12714955; doi:10.3389/fmed.2025.1685110)
Supplement: Supplementary file 3 [file Table_3.XLSX]

## Sheet: Sheet1
Table S3. Variance inflation factors of all characteristics.
Characteristics	VIF value
Gender	1.10661
Age	1.43589
Education	1.11432
Marital status	1.07702
Drinking consumption	1.05473
Smoking consumption	1.13403
Diet	1.13131
Depression	1.10606
CVD	1.05347
Hypertension	1.09502
Diabetes	1.1301
CHD	1.08682
HGB	1.11072
RBC	1.08916
WBC	1.06628
CREA	1.57438
LAC	1.09168
ALB	1.1037
TBIL	1.08419
ALT	1.1135
AST	1.09538
PCT	1.05183
Mechanical ventilation time	1.1
Duration of antibiotic use	176.264
Length of stay in ICU	175.582
SOFA	1.13481
APACHE II	1.05178
Driving pressure	1.10212
Mechanical kinetic energy	1.10139
CRP/ALB	1.15819
MAP	1.14056
