# Supplementary material for: Efficacy and validation of a clinical model to predict acute kidney injury in severe pneumonia requiring mechanical ventilation in elderly patients: a multicenter retrospective observational analysis
Source: Front Med (Lausanne). 2025 Dec 5;12:1685110. doi: 10.3389/fmed.2025.1685110 (PMC12714955; doi:10.3389/fmed.2025.1685110)
Supplement: Supplementary file 4 [file Table_4.XLSX]

## Sheet: Sheet1
Table S4. Variance inflation factors of selected characteristics.
Characteristics	VIF value
Marital status	1.01881
CREA	1.1288
LAC	1.0269
SOFA	1.04445
APACHE	1.00483
Driving pressure	1.03142
Mechanical kinetic energy	1.03856
CRP/ALB	1.0668
MAP	1.06209
