# Supplementary material for: Efficacy and validation of a clinical model to predict acute kidney injury in severe pneumonia requiring mechanical ventilation in elderly patients: a multicenter retrospective observational analysis
Source: Front Med (Lausanne). 2025 Dec 5;12:1685110. doi: 10.3389/fmed.2025.1685110 (PMC12714955; doi:10.3389/fmed.2025.1685110)
Supplement: Supplementary file 5 [file Table_5.XLSX]

## Sheet: Sheet1
Table S5. The multivariate logistic analysis of relevant risk factors for SPRMV with 50-unit increase in CREA and 10-unit decrease in MAP.
Characteristics	beta	Wald	OR(95%CI)	p value
(Intercept)	-0.148	0.71	0.863(0.612-1.216)	0.4
Marriage
Unmarried vs Married	-0.088	3.807	0.916(0.838-1.000)	0.052
Unmarried vs Divorced	-0.092	3.56	0.912(0.830-1.004)	0.06
CREA, μmol/L	0.11	126.893	1.117(1.095-1.138)	< 0.001
LAC, mmol/L	0.063	1.688	1.065(0.968-1.171)	0.195
SOFA	0.013	13.409	1.013(1.006-1.021)	< 0.001
APACHE II	0.009	10.951	1.009(1.004-1.014)	0.001
Driving pressure, mmHg	0.007	11.576	1.007(1.003-1.012)	< 0.001
Mechanical kinetic energy, J	0.006	10.691	1.006(1.002-1.010)	0.001
CRP/ALB	0.132	15.211	1.141(1.068-1.219)	< 0.001
MAP, mmHg	0	20.119	1(0.999-1)	< 0.001
